# Supplementary material for: Health Observation App for COVID-19 Symptom Tracking Integrated With Personal Health Records: Proof of Concept and Practical Use Study
Source: JMIR Mhealth Uhealth. 2020 Jul 6;8(7):e19902. doi: 10.2196/19902 (PMC7340163; doi:10.2196/19902)
Supplement: Multimedia Appendix 1 [file mhealth_v8i7e19902_app1.zip]

Archive with 10 entries (10 files):
- demo_data_visualization.xlsm
- data/followup_UKEY0001_202004271548.csv
- data/followup_UKEY0002_202004271548.csv
- data/followup_UKEY0003_202004271548.csv
- data/followup_UKEY0004_202004271548.csv
- data/followup_UKEY0005_202004271548.csv
- data/followup_UKEY0006_202004271548.csv
- data/followup_UKEY0007_202004271548.csv
- data/followup_UKEY0008_202004271548.csv
- data/followup_UKEY0010_202004271548.csv
