# Supplementary material for: Health Observation App for COVID-19 Symptom Tracking Integrated With Personal Health Records: Proof of Concept and Practical Use Study
Source: JMIR Mhealth Uhealth. 2020 Jul 6;8(7):e19902. doi: 10.2196/19902 (PMC7340163; doi:10.2196/19902)
Supplement: Multimedia Appendix 1 [file mhealth_v8i7e19902_app1.zip › demo_data_visualization.xlsm]

## Sheet: Execution sheet
Data analysis tools
	Overview：			Acquire the csv file that exists in the following folder path and write the contents on the "Data List" sheet.
				In the "data list" sheet, the color of the cell indicates which data indicates the dangerous area.
Data acquisition
		※Reference folder

## Sheet: Roster
Date	2020-04-01				Receive email today
					No email received today
					No email received
Nick Name	name	No	Birthday	Observation end date	Last day to receive email	Oobservation is required	Remark
A01	Test Name01	ID-A01
A02	Test Name02	ID-A02
A03	Test Name03	ID-A03
A04	Test Name04	ID-A04
A05	Test Name05	ID-A05
A06	Test Name06	ID-A06
A07	Test Name07	ID-A07
A08	Test Name08	ID-A08
A09	Test Name09	ID-A09
A10	Test Name10	ID-A10

## Sheet: マッピング情報
	ヘッダ名	列数(1より)
	ID	3
	名前	4
	日付	5
	体温	6
	せき	7
	息苦しさ	8
	鼻水	9
	のどの痛み	10
	体のだるさ	11
	下痢	12
	頭痛	13
	その他風邪症状	14
	その他症状	14
	その他症状詳細	15
	解熱剤・せき止め薬・かぜ薬等の服用	16
	検査実施	17
	検査結果	18

## Sheet: 原　本
No	Name	ID	Nickname	Date	Body temperature	Cough	Short of breath	Runny nose	Sore throat	Fatigue	Diarrhea	Headache	Other symptoms	Other symptoms detail	taken medication	Test	result	Thermal type table
#N/A	#N/A	-	-	-	-	-	-	-	-	-	-	-	-	-	-	-	-

## Sheet: 熱型表-Base
																											2019-01-01
