# Supplementary material for: Health Observation App for COVID-19 Symptom Tracking Integrated With Personal Health Records: Proof of Concept and Practical Use Study
Source: JMIR Mhealth Uhealth. 2020 Jul 6;8(7):e19902. doi: 10.2196/19902 (PMC7340163; doi:10.2196/19902)
Supplement: Multimedia Appendix 1 [file mhealth_v8i7e19902_app1.zip › data/followup_UKEY0007_202004271548.csv]

ID	¼O	út	Ì·	¹«	§êµ³	@	ÌÇÌÉÝ	ÌÌ¾é³	º	ªÉ	»Ì¼×Çó	»Ì¼ÇóÚ×	ðMÜE¹«~ßòE©ºòÌp	¸À{	¸Ê
UKEY0007	A07	2020/03/28	37.7	L	³	L	³	³	³	³	³		N	N
UKEY0007	A07	2020/03/29	38	L	L	³	L	³	³	³	³		Y	N
UKEY0007	A07	2020/03/30	36.2	L	³	³	³	³	³	³	³		N	N
UKEY0007	A07	2020/03/31	37.6	L	³	³	L	³	³	³	³		Y	N
UKEY0007	A07	2020/04/01	36	³	³	³	³	³	³	³	³		N	N
